# Supplementary material for: A Cell’s Viscoelasticity Measurement Method Based on the Spheroidization Process of Non-Spherical Shaped Cell
Source: Sensors (Basel). 2021 Aug 18;21(16):5561. doi: 10.3390/s21165561 (PMC8401595; doi:10.3390/s21165561)
Supplement: Supplementary file 1 [file sensors-21-05561-s001.zip]

Archive with 4 entries (4 files):
- Video S1.mp4
- Video S2.mp4
- Video S3.avi
- Video S4.mp4
